# Supplementary material for: Cranberry Proanthocyanidins Mitigate Reflux-Induced Transporter Dysregulation in an Esophageal Adenocarcinoma Model
Source: Pharmaceuticals (Basel). 2023 Dec 7;16(12):1697. doi: 10.3390/ph16121697 (PMC10747310; doi:10.3390/ph16121697)
Supplement: Supplementary file 1 [file pharmaceuticals-16-01697-s001.zip]

Archive with 1 entries (1 files):
- pharmaceuticals-2746966-supplementary.pdf
